# Supplementary material for: Association between Precarious Employment and Chronic Stress: Effect of Gender, Stress Measurement and Precariousness Dimensions—A Cross-Sectional Study
Source: Int J Environ Res Public Health. 2022 Jul 26;19(15):9099. doi: 10.3390/ijerph19159099 (PMC9330896; doi:10.3390/ijerph19159099)
Supplement: Supplementary file 1 [file ijerph-19-09099-s001.zip]

Archive with 1 entries (1 files):
- ijerph-1813373-supplementary.pdf
